# Supplementary material for: Cytoneme-mediated intercellular signaling in keratinocytes is essential for epidermal remodeling in zebrafish
Source: eLife. 2025 Aug 6;13:RP97400. doi: 10.7554/eLife.97400 (PMC12327944; doi:10.7554/eLife.97400)
Supplement: Figure 6—figure supplement 1—source data 1. [file elife-97400-fig6-figsupp1-data1.zip]

Archive with 2 entries (1 files):
- Figure 6_Figure supplement1_Source data 1/
- Figure 6_Figure supplement1_Source data 1/Figure 6_Figure supplement1_Source data 1.pdf
